# Supplementary material for: Whole-genome sequencing based on formalin-fixed paraffin-embedded endomyocardial biopsies for genetic studies on outcomes after heart transplantation
Source: PLoS One. 2019 Jun 5;14(6):e0217747. doi: 10.1371/journal.pone.0217747 (PMC6550412; doi:10.1371/journal.pone.0217747)
Supplement: S1 Table — (XLSX) [file pone.0217747.s001.xlsx]

## Sheet: Blad1
ArtID	GenomeID	Coverage	% Covered 20x	% Covered 10x	% Covered 0x	% Q20	Library Size	TiTv	StartStorage	Endstorage	Storage time	Storage group	Machine	DNA yield	KAPA QC	Bases Aligned	HQ Aligned Q20 Bases
1	PatientNo_001_TimePoint_1	7.73524	0.125132	0.202437	0.078048	0.677445	1110673692	2.07	1991-07-16	2014-12-08	23.3977	4	2	350.123	0	69348529198	46979823708
2	PatientNo_001_TimePoint_2	5.49153	0.042739	0.145385	0.063342	0.709086	1215400312	2.14	1991-07-23	2014-12-08	23.3785	4	2	272.067	0	45571906998	32314411605
3	PatientNo_003_TimePoint_1	7.88683	0.106215	0.25233	0.046944	0.740383	1502808182	2.06	1993-09-29	2014-12-08	21.191	4	2	133.797	0.02	65035992706	48151552529
4	PatientNo_003_TimePoint_2	5.73888	0.010891	0.118758	0.04074	0.749961	1679246642	2.18	1995-03-27	2014-12-08	19.7016	3	2	144.445	0	47339373462	35502668925
5	PatientNo_005_TimePoint_1	9.50488	0.142215	0.203029	0.062318	0.635802	1258537975	1.94	1988-02-08	2014-07-10	26.4175	4	1	340.835	0	81389714569	51747774034
6	PatientNo_005_TimePoint_2	13.5236	0.2005	0.452055	0.023968	0.743729	2383014394	2.06	1988-02-18	2014-07-10	26.3901	4	1	329.141	0.0720994	92995739763	69163671261
7	PatientNo_005_TimePoint_3	10.6958	0.111283	0.336847	0.030695	0.695809	1914393766	2.09	2003-08-05	2014-07-10	10.9295	2	1	590.352	0	87202739157	60676431912
8	PatientNo_006_TimePoint_1								1995-11-13	2014-04-15	18.4203	3		182.654	0	80322812761	35137198945
9	PatientNo_006_TimePoint_2								1995-11-20	2014-01-07	18.1328	3		672.769	0.236024
10	PatientNo_006_TimePoint_3	14.0978	0.166451	0.58425	0.029519	0.62256	3552479946	2.1	2010-07-27	2014-04-15	3.718	1	1	1008.75	0.0769705	104383887291	64985221485
11	PatientNo_011_TimePoint_1	11.6612	0.159376	0.354243	0.025422	0.719207	1551224906	2.06	1991-08-13	2014-07-10	22.9076	4	1	262.55	0.118602	88938606951	63965259237
12	PatientNo_011_TimePoint_2	16.0867	0.293689	0.531975	0.022058	0.82115	3319050337	2.06	1991-08-26	2014-07-10	22.872	4	1	401.009	0.264302	91147149621	74845517142
13	PatientNo_011_TimePoint_3	4.74949	0.0684	0.106902	0.262461	0.534421	1407683781	2.11	2001-06-25	2014-07-10	13.0404	2	1	109.659	0	46745338230	24981670420
14	PatientNo_013_TimePoint_1	3.76201	0.032461	0.093029	0.151849	0.563375	910415597	2.28	1994-08-05	2014-12-08	20.3422	4	2	161.527	0.01	37467588704	21108320062
15	PatientNo_013_TimePoint_2	6.9505	0.077731	0.188976	0.045623	0.720854	1328114175	2.08	1994-08-09	2014-12-08	20.3313	4	2	265.289	0	59116842339	42614619287
16	PatientNo_014_TimePoint_1	12.8617	0.146604	0.607669	0.028887	0.648468	2949831586	2.09	1998-03-17	2014-04-15	16.0794	3	1	1214.92	0.0824582	92095999936	59721295803
17	PatientNo_014_TimePoint_2	22.8105	0.449679	0.781479	0.025953	0.856272	5960748320	2.08	1998-03-24	2014-04-15	16.0602	3	1	470.128	0.385945	120006611463	102758336718
18	PatientNo_014_TimePoint_3	7.85693	0.089883	0.169757	0.102057	0.40451	2821083725	2.11	2005-05-10	2014-04-15	8.93087	1	1	139.822	0	88961868437	35985932260
19	PatientNo_018_TimePoint_1	12.5585	0.197359	0.500097	0.025382	0.835139	3004250845	2.07	2006-12-05	2014-12-08	8.00821	1	2	411.904	0.02	89913963147	75090701932
20	PatientNo_018_TimePoint_2	11.6275	0.159698	0.50518	0.025069	0.840089	2568405328	2.09	2008-07-01	2014-12-08	6.43669	1	2	1985.48	0.341751	81497421127	68465109928
22	PatientNo_013_TimePoint_3								1995-10-23	2013-11-16	18.0671	3		22.414
23	PatientNo_018_TimePoint_3								2009-05-18	2013-11-16	4.49829	1		27.2205
24	PatientNo_016_TimePoint_1	5.72686	0.084747	0.149663	0.123488	0.54832	1172000028	2.21	1994-01-31	2015-06-15	21.3689	4	2	527.022	0.00212612	60296224711	33061655417
25	PatientNo_016_TimePoint_2	10.8118	0.175481	0.365425	0.034832	0.781548	1349539940	2.06	1994-02-04	2015-06-15	21.358	4	2	39.0161		81491927036	63689878149
26	PatientNo_016_TimePoint_3								2007-10-05	2015-06-15	7.69336	1		7.22462
27	PatientNo_017_TimePoint_1								1996-12-02	2015-06-15	18.5325	3		29.0794
28	PatientNo_017_TimePoint_2	10.1244	0.136473	0.408891	0.025741	0.803307	1653427257	2.08	1996-12-09	2015-06-15	18.5133	3	2	138.096	0.00406561	68919368393	55363425233
29	PatientNo_019_TimePoint_1								2005-01-17	2015-06-15	10.4066	2		36.4803
30	PatientNo_019_TimePoint_2	11.3322	0.185826	0.46262	0.027978	0.847394	1866632502	2.08	2005-01-25	2015-06-15	10.3847	2	2	447.197	0.0128422	71421741107	60522359121
31	PatientNo_000_TimePoint_1	9.75251	0.140981	0.259288	0.031919	0.668508	1549097633	2.08	1994-02-01	2015-03-13	21.1088	4	2	717.991		80285698064	53671664713
32	PatientNo_000_TimePoint_2	8.94417	0.132633	0.238587	0.053111	0.709617	1233022731	2.14	1994-02-14	2015-03-13	21.0732	4	2	476.04	0.00738553	74325082659	52742322500
33	PatientNo_000_TimePoint_3	12.1913	0.119807	0.61101	0.019471	0.831336	1969874029	2.11	2006-02-27	2015-03-13	9.03765	1	2	480.887	0.00456295	83798898564	69665001151
34	PatientNo_002_TimePoint_1	9.99767	0.150182	0.281524	0.03128	0.719143	1245764984	2.08	1997-04-01	2015-03-13	17.9466	3	2	692.379	0.000734503	82406859216	59262346986
35	PatientNo_002_TimePoint_2	9.52798	0.135091	0.298167	0.028682	0.77021	1364216164	2.1	1997-04-08	2015-03-13	17.9274	3	2	977.326	0.00237622	73111799877	56311475595
36	PatientNo_002_TimePoint_3	10.7356	0.112283	0.434408	0.021801	0.785129	1659141707	2.12	2005-12-27	2015-03-13	9.20739	1	2	333.259	0.0210768	82664328628	64902160219
37	PatientNo_004_TimePoint_1	5.94984	0.080558	0.155106	0.087475	0.494799	1075150546	2.22	1992-07-28	2015-06-15	22.8802	4	2	215.38	0.00102894	67933208495	33613285321
38	PatientNo_004_TimePoint_2	15.0698	0.223219	0.45542	0.019249	0.684669	1795835573	2.1	1992-07-30	2015-06-15	22.8747	4	2	412.59	0.0100892	118066489200	80836506121
39	PatientNo_007_TimePoint_1	8.08136	0.09525	0.217317	0.035058	0.908621	1647657470	2.14	1997-01-23	2015-03-13	18.1328	3	2	746.539	0.00940673	51499321705	46793339893
40	PatientNo_007_TimePoint_2	8.91434	0.130922	0.279593	0.037731	0.922137	1490246086	2.1	1997-02-03	2015-03-13	18.1027	3	2	1139.28	0.0135911	54120918423	49906902034
41	PatientNo_007_TimePoint_3	6.7946	0.007535	0.198494	0.026455	0.93858	1342040586	2.12	2003-02-06	2015-03-13	12.0958	2	2	685.483	0.00286532	42209737077	39617229260
42	PatientNo_008_TimePoint_1	10.7753	0.163837	0.354471	0.024035	0.758581	1502011709	2.09	1997-10-27	2015-06-15	17.6318	3	2	258.752	0.00956427	83155276826	63079991742
43	PatientNo_008_TimePoint_2	15.2865	0.20825	0.440305	0.020892	0.707697	1826409058	2.08	1997-11-03	2015-06-15	17.6126	3	2	541.394	0.00322255	124590383355	88172250078
44	PatientNo_009_TimePoint_1								1992-10-19	2015-06-15	22.653	4		302.019	0.00319592	92157095839	60335131576
45	PatientNo_009_TimePoint_2								1992-10-22	2015-06-15	22.6448	4		224.514	0.0021009	78489404434	41929075755
46	PatientNo_009_TimePoint_3	11.0353	0.124312	0.465378	0.019893	0.796237	1500151337	2.12	2005-04-11	2015-06-15	10.1766	2	2	621.22	0.0177951	83577149510	66547204045
47	PatientNo_010_TimePoint_1	10.0257	0.143514	0.307873	0.031188	0.740487	1421325430	2.09	1999-10-25	2015-03-13	15.3812	3	2	802.101		79148474377	58608429994
48	PatientNo_010_TimePoint_2	10.1223	0.148724	0.319536	0.03099	0.771255	1515463438	2.1	1999-11-03	2015-03-13	15.3566	3	2	715.743	0.000622697	74751594263	57652509535
49	PatientNo_010_TimePoint_3	5.62927	0.017913	0.1269	0.04696	0.756584	1537234483	2.14	2005-11-04	2015-03-13	9.3525	1	2	185.628		40333539056	30515723561
50	PatientNo_012_TimePoint_1	9.72118	0.148038	0.264966	0.040113	0.676426	1541141924	2.13	1999-06-15	2015-03-13	15.7426	3	2	408.919	0.000978781	80632307443	54541768913
51	PatientNo_012_TimePoint_2	8.69468	0.120704	0.261606	0.034545	0.762812	1364168332	2.1	1999-06-23	2015-03-13	15.7207	3	2	468.574	0.00735896	65264737178	49784755968
52	PatientNo_015_TimePoint_1	9.00521	0.133768	0.266549	0.042784	0.717804	871925772	2.08	2000-11-16	2015-03-13	14.319	2	2	711.076	0.00167179	79608319635	57143162801
53	PatientNo_015_TimePoint_2	10.1132	0.115196	0.376963	0.049058	0.75093	1360405299	2.14	2000-11-20	2015-03-13	14.308	2	2	600.586	0.000614872	76497777802	57444485067
54	PatientNo_015_TimePoint_3	13.4758	0.155444	0.718913	0.01722	0.832318	1978473391	2.1	2003-11-17	2015-03-13	11.3183	2	2	455.986	0.00152099	91914753286	76502339043
55	PatientNo_017_TimePoint_1	9.34233	0.145985	0.218985	0.059668	0.607009	1284521983	2.01	1996-12-02	2015-06-15	18.5325	3	2	372.352	0.002	87942559539	53381943357
56	PatientNo_019_TimePoint_1	19.2647	0.253499	0.787915	0.022965	0.770089	2099534356	2.07	2005-01-17	2015-06-15	10.4066	2	2	1587.25		150244981199	115701959612
57	PatientNo_021_TimePoint_1								1991-01-17	2016-11-04	25.7988	4		49.05
58	PatientNo_021_TimePoint_2								1991-01-29	2016-11-04	25.7659	4		24.75
59	PatientNo_021_TimePoint_3								2003-01-30	2016-11-04	13.7632	2		31.5
60	PatientNo_022_TimePoint_1								1995-12-21	2016-11-04	20.8734	4		20.7
61	PatientNo_022_TimePoint_2								1996-01-16	2016-11-04	20.8022	4		36.45
62	PatientNo_022_TimePoint_3								2001-12-13	2016-11-04	14.8939	2		54
63	PatientNo_023_TimePoint_1								1994-06-17	2016-11-04	22.3847	4		76.05
64	PatientNo_023_TimePoint_2	13.8811	0.230478	0.391988	0.023805	0.775113	2526037322	2.07	1994-06-22	2016-11-04	22.371	4	2	106.65		74684755305	57889124993
65	PatientNo_024_TimePoint_1	30.7204	0.473772	0.714936	0.013987	0.813042	3403544551	2.04	1991-04-18	2016-11-04	25.5496	4	2	184.5		157239616156	127842372461
66	PatientNo_024_TimePoint_2	26.7916	0.346757	0.53721	0.016903	0.760383	3479895141	2.07	1991-09-03	2016-11-04	25.1718	4	2	136.8		162232150228	123358630589
67	PatientNo_024_TimePoint_3	18.2073	0.29693	0.615031	0.0144	0.803358	3039973920	2.06	2009-11-05	2016-11-04	6.99795	1	2	870.44		93417381405	75047631690
68	PatientNo_026_TimePoint_1								2000-06-02	2016-11-04	16.4244	3		26.55
69	PatientNo_026_TimePoint_2	13.3842	0.248629	0.414058	0.035528	0.81033	2205444081	2.04	2000-07-10	2016-11-04	16.3203	3	2	175.5		74094651756	60041084220
70	PatientNo_027_TimePoint_1								1992-02-14	2016-11-04	24.7228	4		36
71	PatientNo_027_TimePoint_2	15.4318	0.262806	0.404327	0.037013	0.782049	2269870328	2.1	1991-12-27	2016-11-04	24.8569	4	2	79.2		85548619627	66903230895
72	PatientNo_028_TimePoint_1								1997-03-11	2016-11-04	19.6523	3		47.7
73	PatientNo_028_TimePoint_2	25.5948	0.314367	0.683684	0.01556	0.755137	3909552271	2.04	1997-03-17	2016-11-04	19.6359	3	2	353.91		154880885929	116956222005
75	PatientNo_030_TimePoint_2	17.0982	0.310536	0.525087	0.024285	0.823023	3316258794	2.06	1998-10-15	2016-11-04	18.0561	3	2	394.33		88687041118	72991504051
76	PatientNo_030_TimePoint_3	8.77178	0.119912	0.253225	0.032726	0.766149	1677306127	2.11	1999-10-14	2016-11-04	17.0595	3	2	263.2		58105275837	44517281165
78	PatientNo_031_TimePoint_2	49.1723	0.941282	0.979489	0.01184	0.884638	8609467134	2.07	2010-01-11	2016-11-04	6.81451	1	2	902.87		227764925446	201489557747
79	PatientNo_034_TimePoint_1								1996-05-02	2016-11-04	20.5092	4		36
80	PatientNo_034_TimePoint_2	18.3246	0.357368	0.598888	0.016721	0.858571	3971216771	2.06	1999-09-15	2016-11-04	17.1389	3	2	600.66		90074350833	77335211393
81	PatientNo_034_TimePoint_3	55.5031	0.971543	0.979401	0.01121	0.829491	4853379129	2.05	2005-09-15	2016-11-04	11.1376	2	2	205.47		272304993174	225874431273
82	PatientNo_035_TimePoint_1	9.0552	0.146604	0.22324	0.063421	0.5711	1528794622	2.06	1999-12-16	2016-11-04	16.8871	3	2	415.8		78913860659	45067717602
83	PatientNo_035_TimePoint_2	24.1065	0.279749	0.699939	0.014765	0.746749	3141655224	2.05	2000-04-20	2016-11-04	16.5421	3	2	323.19		145534475769	108677772747
84	PatientNo_035_TimePoint_3	15.7615	0.302153	0.499154	0.019392	0.82095	2995853141	2.08	2002-06-20	2016-11-04	14.3765	2	2	549.99		76254074202	62600757147
85	PatientNo_038_TimePoint_1	8.64289	0.142138	0.228438	0.053474	0.625111	1169847082	2.05	1999-04-21	2016-11-04	17.5414	3	2	926.37		72507170463	45325065760
86	PatientNo_038_TimePoint_2	31.2828	0.513595	0.812254	0.013173	0.842851	4848776703	2.05	1999-05-04	2016-11-04	17.5058	3	2	390.15		150167655249	126568888583
87	PatientNo_038_TimePoint_3								2005-04-14	2016-11-04	11.5592	2		39.5
88	PatientNo_006_TimePoint_2	21.4785	0.322495	0.634819	0.01922	0.797876	2305650635	2.05	1995-11-20	2016-11-04	20.9582	4	2	157.41		118752463232	94749767303
89	PatientNo_006_TimePoint_1	5.17585	0.077709	0.127785	0.19315	0.480491	896117522	2.04	1995-11-13	2016-11-04	20.9774	4	2	143.1		55312392819	26577100296
90	PatientNo_021_TimePoint_1	15.9829	0.372644	0.576175	0.037394	0.838489	2527241609	2.06	1991-01-17	2016-12-08	25.8919	4	2	3388		75694772606	63469249817
91	PatientNo_022_TimePoint_1	8.66011	0.105709	0.214749	0.037435	0.703335	1781271667	2.16	1995-12-21	2016-12-08	20.9665	4	2	710		66296672419	46628751307
92	PatientNo_023_TimePoint_1	8.40737	0.110574	0.194487	0.045493	0.634577	1443996053	2.23	1994-06-17	2016-12-08	22.4778	4	2	303		73481587566	46629696947
93	PatientNo_026_TimePoint_1	11.4752	0.157533	0.448219	0.019334	0.792052	1529570165	2.09	2000-06-02	2016-12-08	16.5175	3	2	1752		74578573343	59070120409
94	PatientNo_028_TimePoint_1	15.8832	0.327741	0.657316	0.015854	0.836695	2003872060	2.04	1997-03-11	2016-12-08	19.7454	3	2	1353		85369918699	71428566726
95	PatientNo_030_TimePoint_1	41.2192	0.797824	0.936528	0.017859	0.864694	5223377009	2.05	1997-05-23	2016-12-08	19.5455	3	2	634		191931164016	165961734162
96	PatientNo_031_TimePoint_1	12.2018	0.139252	0.546743	0.01855	0.808034	1430402541	2.08	2009-12-23	2016-12-08	6.95962	1	2	725		82243469858	66455540362
97	PatientNo_025_TimePoint_1								1993-01-16	2016-12-08	23.8932	4		9
98	PatientNo_025_TimePoint_2	15.236	0.295973	0.531131	0.018966	0.815421	2701987934	2.07	1994-12-15	2016-12-08	21.9822	4	2	816		79205198602	64585595733
100	PatientNo_029_TimePoint_1	10.7679	0.17125	0.30255	0.03376	0.647056	1547339936	2.07	1991-07-01	2016-12-08	25.4401	4	2	566		85176501408	55113957921
101	PatientNo_029_TimePoint_2	30.2539	0.503497	0.882719	0.020072	0.804724	3413582882	2.05	1991-07-22	2016-12-08	25.3826	4	2	101		194466104571	156491614070
102	PatientNo_029_TimePoint_3	18.7569	0.420743	0.814578	0.019226	0.862886	2539048547	2.07	2001-06-07	2016-12-08	15.5044	3	2	1354		94310013478	81378762619
103	PatientNo_032_TimePoint_1								1992-11-06	2016-12-08	24.0876	4		33
104	PatientNo_032_TimePoint_2								1993-01-18	2016-12-08	23.8877	4		118
105	PatientNo_032_TimePoint_3								2006-04-24	2016-12-08	10.6256	2		11
106	PatientNo_036_TimePoint_1	10.7024	0.17043	0.339252	0.030628	0.794854	1659288579	2.1	1995-02-14	2016-12-08	21.8152	4	2	96		72405751868	57552017270
107	PatientNo_036_TimePoint_2	31.0194	0.582009	0.840588	0.016535	0.840478	4681080724	2.05	1995-06-16	2016-12-08	21.4812	4	2	451		164384157291	138161336334
108	PatientNo_037_TimePoint_1	14.3938	0.175481	0.561767	0.02429	0.753715	2043822957	2.13	1995-02-14	2016-12-08	21.8152	4	2	156		108471019587	81756197794
109	PatientNo_037_TimePoint_2	11.4595	0.143389	0.49069	0.023015	0.832293	1410812500	2.09	1996-07-03	2016-12-08	20.4326	4	2	390		72123338863	60027738615
110	PatientNo_037_TimePoint_3	23.7836	0.544909	0.864266	0.018819	0.860879	3173976633	2.06	2009-05-14	2016-12-08	7.57016	1	2	2331		122024573061	105048415859
111	PatientNo_009_TimePoint_1	10.9976	0.195697	0.329171	0.046495	0.705713	1363371735	2.03	1992-10-19	2016-12-08	24.1369	4	2	2881		72897984893	51445057005
112	PatientNo_009_TimePoint_2	13.4625	0.248664	0.440388	0.034443	0.788743	1703880650	2.03	1992-10-22	2016-12-08	24.1287	4	2	189		89467616379	70566987812
113	PatientNo_021_TimePoint_2								1991-01-28	2016-11-04	25.7687	4		56.6835
114	PatientNo_021_TimePoint_3	10.2551	0.138816	0.302013	0.029574	0.79162	1326124896	2.08	2003-01-30	2016-11-04	13.7632	2	2	82.6377		70398690571	55728999933
115	PatientNo_022_TimePoint_2								1996-01-16	2016-11-04	20.8022	4		33.2182
117	PatientNo_025_TimePoint_1	16.3048	0.333495	0.601071	0.018966	0.816232	1728056706	2.05	1993-01-16	2016-11-04	23.8001	4	2	65.9507		82928977125	67689253878
118	PatientNo_038_TimePoint_3								2005-04-15	2016-11-04	11.5565	2		27.0527
119	PatientNo_027_TimePoint_1								1992-02-14	2016-11-04	24.7228	4		16.2105
